# Supplementary material for: Quality of multiple sclerosis out-patient health care services with focus on patient reported experiences
Source: BMC Res Notes. 2017 Jul 6;10:250. doi: 10.1186/s13104-017-2568-y (PMC5501112; doi:10.1186/s13104-017-2568-y)
Supplement: Supplementary file 1 — Additional file 1. A sample of the questionnaire translated from Norwegian to English by the corresponding author. [file 13104_2017_2568_MOESM1_ESM.xlsx]

## Sheet: Ark1
ID	Total satisfaction	Age	Sex	Education	Work status	Other	Marital status	Years since diagnosis	MS type	Walk distance	Walking aids	MS treatment now	Other	MS treatment previously	Worst symptoms	GP	Expectations	Contact physician	Frequency	Often enough	Last enough	Delayed contact	Different physicians	Availability	MS nurse	Nurse availability	Treatment follow up	Confidence physician	Wrong treatment	Communication	Information	What is important	Involvement
1	To a large extent	>65y	female	3-6y	disabled pension or age pension	Pensjon	married/cohabitant	6	RR	>100m	none	interferons or copaxone		none	fatigue	To a small extent	To a large extent	yes	Yearly	To a large extent	To a large extent	Not at all	To a small extent	To a large extent	yes	To a very large extent	To a large extent	To some extent	Not at all	To a large extent	To some extent	To some extent	To a large extent
2	To some extent	45-65y	female	>6y	disabled pension or age pension		single or widowed	3	RR	Not a problem	none	interferons or copaxone			cognition	Not at all	To some extent	no	Every second year	Not at all	To a large extent	To some extent	To a very large extent	To a small extent	yes	To a small extent	To a small extent	To some extent		To a large extent	To some extent	To some extent	To some extent
3	To a large extent	45-65y	female	<3y	disabled pension or age pension	AAP	single or widowed	3	don't know	Not a problem	none	none	Neurontin	non responder	fatigue	To some extent	To a large extent	yes	Yearly	To some extent	To some extent	To a large extent	Not at all	To some extent	yes	To a small extent		To a large extent	Not at all	To a large extent	To some extent	To some extent	To a small extent
4	To a large extent	45-65y	female	<3y	disabled pension or age pension		married/cohabitant	18	don't know	>100m	none	none		interferons or copaxone	fatigue. urinary tract symptoms	To a small extent	To a large extent	yes	Every second year	Not at all	To a small extent	To a large extent	To a small extent	To some extent	yes	To a small extent	To a large extent	To a large extent	Not at all	To a large extent	To some extent	To some extent	To some extent
5	To some extent	45-65y	female	<3y	disabled pension or age pension		married/cohabitant	11	PP	<100m	walker/walking aid	none		none	fatigue. motor and urinary tract symptoms	To a small extent	Not at all	yes	More rare	To a large extent	To a large extent	Not at all	Not at all	To a large extent	no			To a large extent	Not at all	To a large extent	To a large extent	To a large extent	To a large extent
6	To a large extent	45-65y	female	3-6y	disabled pension or age pension		married/cohabitant	19	RR	>100m	none	tysabri		interferons or copaxone	motor symptoms	To a small extent	To a very large extent	yes	More rare	To a small extent	To some extent	To a large extent	To a large extent	To some extent	yes	To some extent	To a very large extent	To a large extent	Not at all	To a large extent	To a small extent	To some extent	To a large extent
7	To some extent	45-65y	female	3-6y	disabled pension or age pension		married/cohabitant	5	RR	<100m	walker/walking aid	interferons or copaxone		interferons or copaxone	fatigue	Not at all	To a very large extent	yes	More rare	Not at all	To some extent	Not at all	To some extent	Not at all	yes	To some extent		To a small extent	To some extent	To a very large extent	Not at all	Not at all	Not at all
8	To a very large extent	25-45y	male	3-6y	full time		married/cohabitant	20	RR	Not a problem		interferons or copaxone		non responder	vision	To a small extent	To some extent	no	More rare	To a large extent	To a large extent	Not at all	To some extent	To a large extent	yes	To a very large extent	Not at all	To a very large extent	Not at all	To a very large extent	Not at all	Not at all	Not at all
9	To a large extent	45-65y	female	3-6y	disabled pension or age pension		married/cohabitant	22	SP	<100m	walker/walking aid	none	Fampyra	interferons or copaxone	motor symptoms	To a small extent	To some extent	yes	Yearly	To a small extent	To a small extent	To some extent	To some extent	To some extent	no	To some extent	To a large extent	To a large extent	Not at all	To a large extent	To a small extent	To some extent	To some extent
10	To some extent	>65y	female	<3y	disabled pension or age pension		married/cohabitant	45	RR	>100m	none	none	Physical therapy	other	fatigue. urinary tract symptoms	To a large extent	To a large extent	no	More rare	Not at all					no			To some extent	Not at all	To a large extent	To a large extent	Not at all
11	To a large extent	25-45y	female	3-6y	disabled pension or age pension	50%disabled pension	married/cohabitant	5	RR	Not a problem		tysabri		interferons or copaxone	Fatigue	To a small extent	To a large extent	yes	Yearly	To some extent	To a large extent	To some extent	To some extent	To a large extent	yes	To a large extent	To a large extent	To a large extent	Not at all	To a large extent	To a large extent	To a large extent	To a large extent
12	Not at all	>65y	female		disabled pension or age pension	pensjon	married/cohabitant	10	don't know		Wheel chair	none		none	motor symptoms	To a small extent	To a large extent	yes	Yearly	Not at all	To some extent	To a very large extent	Not at all		no			To some extent	To some extent	To a small extent	To a small extent	To a small extent	To a small extent
13	Not at all	45-65y	female	>6y	disabled pension or age pension		single or widowed	5	SP	>100m	walker/walking aid	none		none	fatigue. pain	To a small extent	To some extent	yes	Every second year	To a small extent	To some extent	To a very large extent	To some extent	To a small extent	no	To some extent		To a small extent		To some extent	Not at all	To some extent	To a small extent
14	To a large extent	>65y	female	>6y	disabled pension or age pension		single or widowed	51	RR	<100m	Wheel chair	none		none	vision	To a small extent	To a large extent	yes	More rare	To a small extent	To a very large extent	Not at all	Not at all	To a large extent	no			To a very large extent	Not at all	To a very large extent	To some extent	To a large extent	To a large extent
15	To a small extent	45-65y	male	<3y	disabled pension or age pension		single or widowed	5	PP	>100m	walker/walking aid	none		none	fatigue. pain	To some extent	To some extent		Every second year	To a small extent	To a small extent	To some extent	To a small extent	To some extent	yes			To a large extent	To a large extent	To some extent	To a small extent	Not at all	To a small extent
16	Not at all	25-45y	female	<3y	disabled pension or age pension		married/cohabitant	20	don't know	>100m		none		none	vertigo	Not at all	To a large extent	no	More rare	Not at all					no
17	To some extent	>65y	female	<3y	disabled pension or age pension		married/cohabitant	15	PP	<100m	Wheel chair	none		interferons or copaxone		To a small extent	To a large extent	yes	More rare	To a small extent	To a large extent	To some extent	Not at all	To some extent	yes	To some extent		To a large extent	Not at all	To a large extent	To a large extent	To a large extent	To a large extent
18	To a small extent	45-65y	female	<3y	disabled pension or age pension		married/cohabitant	8	SP	<100m	walker/walking aid	none		interferons or copaxone	motor and sensibility symptoms	To some extent	To a very large extent	yes	Yearly	To a small extent	To a small extent	To some extent	To some extent	To some extent	yes	To a large extent	To some extent	To a small extent	To some extent	To some extent	Not at all	Not at all	Not at all
19	To some extent	45-65y	female	>6y	part time		married/cohabitant	22	PP		Wheel chair	none	Physical therapy	other	motor symptoms	To a small extent	To a large extent	no	More rare	To some extent	To some extent		To some extent	To some extent	yes	To a large extent
20	To a very large extent	25-45y	female	3-6y	disabled pension or age pension		single or widowed	18	PP	<100m	Wheel chair	none		Novantrone	fatigue	Not at all	To a very large extent	yes	Every second year	To a very large extent	To a very large extent	Not at all	To a very large extent	To a very large extent	no			To a very large extent	Not at all	To a very large extent	To a very large extent	To a very large extent	To a very large extent
21	To a large extent	45-65y	female	3-6y	full time		married/cohabitant	5	RR	Not a problem	none	interferons or copaxone		interferons or copaxone	urinary tract symptoms	To some extent	To a large extent	no	Yearly	To some extent	To some extent	To a large extent	To a large extent	To some extent	no	To a large extent		To a large extent	Not at all	To a large extent	To a large extent	To a large extent	To a large extent
22	To a large extent	25-45y	female	>6y	disabled pension or age pension		married/cohabitant	5	RR	Not a problem	walker/walking aid	interferons or copaxone		interferons or copaxone	fatigue. cognition. vertigo	To some extent	To a large extent	yes	Yearly	To a large extent	To a large extent	To a very large extent	To a very large extent	To some extent	yes	To a large extent	To some extent	To some extent	Not at all	To a very large extent	To a large extent	To a large extent	To a large extent
23	To a large extent	25-45y	female	3-6y	part time		married/cohabitant	5	RR	Not a problem	none	gilenya		interferons or copaxone	fatigue	To some extent	To a large extent	yes	Yearly	To some extent	To some extent	To some extent	To some extent	To some extent	yes	To a large extent	To a large extent	To a large extent	To a small extent	To a large extent	To some extent	To some extent	To some extent
24	To some extent	45-65y	female	>6y	disabled pension or age pension		married/cohabitant	6	don't know		none	none		other	cognition, motor and urinary tract symptoms	To a small extent	To some extent	yes	Every second year	To some extent	To a large extent	To a very large extent	To a very large extent	To some extent	yes	To a large extent		To a large extent	To some extent	To a very large extent	To a very large extent	To a very large extent	To a very large extent
25	To a small extent	25-45y	female	3-6y	part time		married/cohabitant	16	SP	>100m	none	none		none	fatigue, cognision, pain	To a small extent	To a large extent	no	More rare	Not at all	Not at all	To a large extent	To a small extent	To a small extent	yes			To some extent	Not at all	Not at all	Not at all	Not at all	To a large extent
26	Not at all	25-45y	female	>6y	disabled pension or age pension		married/cohabitant	17	don't know	>100m	none	none	Pain therapy,detrusitol	none	Fatigue, pain	To a small extent	To a large extent	yes	More rare	Not at all	To a large extent	To a very large extent	To some extent	To a small extent	no			To a small extent	To some extent	To some extent	To a small extent	Not at all	Not at all
27	To some extent	25-45y	female	3-6y	full time		married/cohabitant	2	RR	Not a problem	none	interferons or copaxone		interferons or copaxone	Fatigue. motor symtoms	To some extent	To a large extent	yes	Yearly	To some extent	To a large extent	To a very large extent	Not at all	To some extent	yes	To some extent	Not at all	To a large extent	To a small extent	To a large extent	To some extent	To a small extent	To some extent
28	To a small extent	25-45y	male	>6y	full time		single or widowed	6	RR	Not a problem	none	interferons or copaxone		interferons or copaxone	psychological effects	To a small extent	To some extent	yes	Every second year	To a small extent	To a small extent	Not at all	To some extent		yes	To some extent	To a small extent	To some extent	Not at all	Not at all	Not at all	Not at all	Not at all
29	To a large extent	45-65y	male	>6y	full time		married/cohabitant	19	RR	<100m	Wheel chair	interferons or copaxone	Fampyra	non responder	motor symptoms	To a small extent	To a large extent	yes	Yearly	To a large extent	To a large extent	To a small extent	To a small extent	To a large extent	no		To a large extent	To a large extent	Not at all	To a large extent	To a large extent	To a large extent	To a large extent
30	To a small extent	45-65y	male	>6y	disabled pension or age pension		married/cohabitant	20	PP	<100m	Wheel chair	none		none	motor symptoms	To a small extent	To a very large extent	no	More rare	Not at all	Not at all	To a very large extent	To a small extent	Not at all	no	Not at all		To some extent	To a very large extent	To some extent	Not at all	Not at all	Not at all
31	To a large extent	>65y	female	3-6y	disabled pension or age pension	Pensjon	married/cohabitant	15	don't know	>100m	none	none		non responder	motor symptoms	To a small extent	To a large extent	no	Every second year	To a large extent	To a large extent	To a very large extent	To a very large extent		no			To a large extent	Not at all	To a large extent	To a large extent	To a large extent	To a large extent
32	To a small extent	25-45y	female	<3y	disabled pension or age pension		single or widowed	19	don't know	<100m	Wheel chair	none		non responder		To a small extent	To a small extent	no	Yearly	To a small extent	To some extent	To some extent	To some extent	To some extent	no	To a small extent		To a small extent	Not at all	To a small extent	Not at all	Not at all	To a small extent
33	To a small extent	>65y	female	3-6y	disabled pension or age pension		married/cohabitant	20	PP	<100m	walker/walking aid	none	Lyrica	other	pain	To a small extent	To a large extent	no	Yearly	Not at all	Not at all	Not at all	To a large extent	Not at all	no	Not at all		To a large extent	To a large extent	To some extent	To a small extent	To some extent	To some extent
34	To a large extent	>65y	female	3-6y	disabled pension or age pension		married/cohabitant	12	SP	>100m	none	none		interferons or copaxone	fatigue. motor symptoms	To a small extent	To a small extent	yes	Every second year	To some extent	To a large extent	To a very large extent	To a large extent	To a small extent	yes	To some extent	To a small extent	To a large extent	To a small extent	To a very large extent	To a large extent	To a very large extent	To a very large extent
35	To some extent	45-65y	female	3-6y	disabled pension or age pension		single or widowed	29	SP	<100m	Wheel chair	none		other	urinary tract symptoms	To a small extent	To some extent	no	Every second year	Not at all					no			To some extent	Not at all	To a very large extent	To some extent	To some extent	To a large extent
36	To a large extent	45-65y	female	>6y	disabled pension or age pension		married/cohabitant	9	SP	<100m	Wheel chair	none		interferons or copaxone	Fatigue	Not at all	To a very large extent	yes	Yearly	To a large extent	To a very large extent	To a very large extent	To a small extent	To a very large extent	no			To a very large extent	Not at all	To a very large extent	To a very large extent	To a very large extent
37	To a very large extent	45-65y	female	3-6y	disabled pension or age pension	50/50	single or widowed	18	don't know	Not a problem	none	none		none	fatigue	To some extent	To a large extent	yes	Yearly	To a large extent	To a large extent	To some extent	Not at all	To a large extent	no			To a large extent	Not at all	To a large extent	To a large extent	To a large extent	To a large extent
38	To some extent	>65y	female	3-6y	disabled pension or age pension	pensjon	married/cohabitant	31	SP	<100m	walker/walking aid	none		none	fatigue. motor symptoms	To a small extent	To some extent	yes	Yearly	To a large extent	To a large extent	To a small extent	To some extent	To a large extent	no	To some extent	To a small extent	To a large extent	To a large extent	To some extent	To a large extent	To a large extent	To a large extent
39	To a very large extent	25-45y	female	3-6y	part time		married/cohabitant	15	RR	Not a problem	none	interferons or copaxone		non responder	fatigue. sensibility symptoms	To a small extent	To a large extent	yes	Yearly	To a very large extent	To a very large extent	To a large extent	To a small extent	To a large extent	yes	To some extent	To some extent	To a very large extent	Not at all	To a very large extent	To a very large extent	To a large extent	To a large extent
40	To a large extent	25-45y	female	>6y	full time		single or widowed	9	RR	Not a problem	none	interferons or copaxone		non responder	fatigue	Not at all	To some extent	yes	Yearly	To a very large extent	To a very large extent	To some extent	To a small extent	To a large extent	yes	To a large extent	To a very large extent	To a large extent	Not at all	To a very large extent	To a large extent	To a large extent	To a large extent
41	To some extent	>65y	female	<3y	disabled pension or age pension	pensjon	single or widowed	16	PP		Wheel chair	none		none	motor symptoms and spasticity	To a small extent	To some extent	yes	Yearly	To some extent	To some extent	To a large extent	Not at all	To some extent	no			To a large extent	To a small extent	To a large extent	To some extent	To some extent	Not at all
42	To a very large extent	45-65y	female	3-6y	full time		single or widowed	7	RR	Not a problem	none	gilenya		interferons or copaxone	fatigue	To some extent	To some extent	yes	Yearly	To a large extent	To a very large extent	To a small extent	Not at all	To a large extent	yes		To a large extent	To a very large extent	Not at all	To a very large extent	To a very large extent	To a very large extent	To a very large extent
43	To a very large extent	45-65y	female	3-6y	full time		married/cohabitant	21	don't know	Not a problem	none	none		none	fatigue. vertigo	To some extent	To a very large extent	yes	Yearly	To a very large extent	To a very large extent	To some extent	Not at all	To a very large extent	no			To a very large extent	Not at all	To a very large extent	To a very large extent	To a very large extent	To a very large extent
44	Not at all	45-65y	female	3-6y	disabled pension or age pension		single or widowed	17	PP	<100m	Wheel chair	none	Physical therapy	none		To a small extent	To a small extent	yes	More rare	Not at all	To a small extent	Not at all	To a small extent	To a small extent	no	Not at all	Not at all	To some extent	To some extent	To some extent	Not at all	Not at all	To a small extent
45	To some extent	45-65y	male	3-6y	disabled pension or age pension		married/cohabitant	8	don't know	>100m	none	none		interferons or copaxone	fatigue. pain	To some extent	To a large extent	yes	Every second year	To a small extent	To some extent	To a large extent	To a large extent	To some extent	yes	To a large extent	To a large extent	To some extent	To some extent	To some extent	To some extent	To some extent	To some extent
46	To a large extent	25-45y	female	3-6y	part time		married/cohabitant	10	RR	Not a problem	none	interferons or copaxone		interferons or copaxone	fatigue. sensibility symptoms	To a small extent	To a large extent	yes	Yearly	To a very large extent	To a large extent	To some extent	Not at all	To a very large extent	yes	To a small extent	To some extent	To a very large extent	Not at all	To a very large extent	To some extent	To a large extent	To some extent
47	To a large extent	25-45y	female	>6y	disabled pension or age pension	0.3	married/cohabitant	6	RR	Not a problem	none	tysabri		interferons or copaxone	motor symptoms	To a large extent	To a large extent	yes	Yearly	To a small extent	To a large extent	To a very large extent	To a very large extent	To a large extent	yes	To some extent	To a very large extent	To a large extent	To a small extent	To a very large extent	To some extent	To a large extent	To some extent
48	To a large extent	>65y	female	3-6y			married/cohabitant	7	RR	>100m	none	interferons or copaxone		none	fatigue	To a small extent	To a large extent	yes	Yearly	To a large extent	To a large extent	Not at all	Not at all	To a large extent	yes	To a large extent		To some extent	Not at all	To some extent	To some extent	To a large extent	To a large extent
49	To some extent	45-65y	female	3-6y	full time		married/cohabitant	28	don't know	Not a problem	walker/walking aid	none		none		To some extent	To a large extent	no	More rare
50	To some extent	45-65y	female	<3y	disabled pension or age pension		single or widowed	14	SP	<100m	Wheel chair	none	fysio	none	smerter. spasticity	To a small extent	To a large extent	yes	Flere ganger årlig	To a small extent	To a small extent	To a large extent	To some extent	To a large extent	no			To a large extent	To a small extent	To a large extent	To some extent	To some extent	To a large extent
51	To a large extent	45-65y	male	3-6y	disabled pension or age pension		married/cohabitant	12	SP	<100m	Wheel chair	none		interferons or copaxone	motor symptoms	To some extent	To a very large extent	yes	Yearly	To some extent	To some extent	To some extent	To a small extent	To a large extent	yes	To some extent	To some extent	To a very large extent	Not at all	To a large extent	To a large extent	To a large extent	To a large extent
52	To a large extent	45-65y	female	>6y	full time		married/cohabitant		don't know	Not a problem		none		none	pain	To a small extent	To a large extent	yes	More rare		To a large extent		To a small extent		no			To a large extent	Not at all	To a very large extent			To a large extent
53	To a small extent	25-45y	male	<3y	disabled pension or age pension		married/cohabitant	6	RR	Not a problem	none	interferons or copaxone		interferons or copaxone	motor symptoms. pain	To a small extent	To some extent	no	Every second year	To a small extent	To a large extent	To a large extent	To a very large extent	Not at all	yes	Not at all	To some extent	To a large extent	To a small extent	To a large extent	Not at all	To some extent	To a large extent
54	To a very large extent	25-45y	female	>6y	full time		single or widowed	18	RR	Not a problem	none	tysabri		interferons or copaxone	fatigue.cognition, sensibility	To a small extent	Not at all	yes	Yearly	To a very large extent	To a very large extent	To some extent	To a very large extent	To a very large extent	yes	To a very large extent	Not at all	To a very large extent	Not at all	To a very large extent	To a very large extent	To a large extent	To a very large extent
55	To a large extent	45-65y	female	<3y	disabled pension or age pension		married/cohabitant	16	SP	<100m	Wheel chair	none	baklofen	interferons or copaxone	motor symptoms	To some extent	To a large extent	yes	Yearly	To a large extent	To a large extent	Not at all	To a small extent	To some extent	yes	To a large extent	To a very large extent	To a large extent	Not at all	To a large extent	To a large extent	To a large extent	To a large extent
56	To some extent	45-65y	female	<3y	disabled pension or age pension		married/cohabitant	15	don't know	<100m		none		interferons or copaxone	urinary tract symptoms	To some extent	To some extent	yes	Yearly				To some extent		yes	To a small extent	To some extent	To some extent	Not at all	To a large extent	To a small extent	To some extent	To a large extent
57	To a large extent	>65y	female	3-6y	disabled pension or age pension	pensjon	married/cohabitant	14	don't know	<100m	Wheel chair	none	baklofen	interferons or copaxone	spasticity	To a small extent	To a large extent	yes	Every second year	To a small extent	To a large extent	To a large extent	To a small extent	To some extent	yes	To some extent	To a very large extent	To a very large extent	To a small extent	To a large extent	To some extent	To a large extent	To a large extent
58	To a large extent	45-65y	female	3-6y	disabled pension or age pension		married/cohabitant	22	SP	<100m	Wheel chair	none		Novantrone	fatigue. motor symptoms	To a small extent	To a large extent	yes	Yearly	To a large extent	To a large extent	To a large extent	To a large extent	To a very large extent	no		To a large extent	To a very large extent	Not at all	To a very large extent	To a very large extent	To a large extent	To a large extent
59	To a large extent	45-65y	female	3-6y	full time		married/cohabitant	8	don't know	Not a problem	none	none		interferons or copaxone	psychological symptoms	To a small extent	To a large extent	yes	More rare	To a large extent	To a large extent	To some extent	To some extent	To a small extent	yes	To a large extent	To some extent	To a large extent	Not at all	To a large extent	To a large extent	To a large extent	To a large extent
60	To a large extent	25-45y	female	3-6y	full time		married/cohabitant	12	RR	Not a problem		interferons or copaxone		interferons or copaxone	sensibility	Not at all	To a large extent	yes	Yearly	To a large extent	To a very large extent	To some extent	To a large extent	To some extent	yes	To a large extent	To some extent	To a large extent	Not at all	To a very large extent	To a large extent	To a very large extent	To a large extent
61	To a large extent	45-65y	male	<3y	disabled pension or age pension	20%disabled pension	married/cohabitant	35	RR	Not a problem	none	interferons or copaxone		interferons or copaxone	urinary tract symptoms. impotens	To a small extent	To a large extent	no	More rare	Not at all	To some extent	To a very large extent	To a very large extent	To some extent	yes	To a very large extent	To some extent	To a very large extent	Not at all	To a very large extent	To a very large extent	To a large extent	To a large extent
62	To some extent	>65y	female	>6y	disabled pension or age pension	pensjon	married/cohabitant	17	SP	<100m	Wheel chair	none	bla Baklofen	other	spasticity	To some extent	To some extent	yes	Yearly	To a large extent	To some extent	To a small extent	To a small extent		no			To some extent	To a small extent	To a very large extent	To some extent	To some extent	To a large extent
63	Not at all	45-65y		<3y	disabled pension or age pension		married/cohabitant	8	RR	<100m	walker/walking aid	gilenya		interferons or copaxone	motor symptoms	To some extent	To a very large extent	yes	More rare	Not at all	To a small extent	To a very large extent	To a very large extent	Not at all	yes	To a large extent	Not at all	To some extent	Not at all	To a large extent	To a small extent	Not at all	To some extent
64	To some extent	45-65y	female	3-6y	disabled pension or age pension		married/cohabitant	22	SP	Not a problem	walker/walking aid	none		interferons or copaxone	cognition, motor symptoms	To some extent	To a large extent	no	Yearly	To a small extent	To some extent	To a very large extent	To a very large extent	To a small extent	yes	To some extent	To some extent	To a large extent	Not at all	To a large extent	To a small extent	To a large extent	To a small extent
65	To a small extent	45-65y	female	<3y	disabled pension or age pension		married/cohabitant	13	PP	<100m	Wheel chair	none		none	pain, spasticity	To a small extent	To a large extent	no	Every second year	Not at all	To a small extent	To a large extent	To a large extent	Not at all	no	Not at all		To a small extent	To some extent	Not at all	Not at all	Not at all	Not at all
66	To a large extent	>65y	male	>6y	disabled pension or age pension	pensjon	married/cohabitant	23	PP	<100m	walker/walking aid	none		none	spasticity	To a small extent	To a small extent	yes	Yearly	To a very large extent	To a very large extent	Not at all	To some extent	To a very large extent	no			To a large extent	Not at all	To a very large extent	To some extent	To a large extent
67	To a very large extent	25-45y	female	<3y	disabled pension or age pension		single or widowed	14	RR	>100m	Wheel chair	tysabri		interferons or copaxone	motor symptoms	To a small extent	To a large extent	yes	Yearly	To a large extent	To a very large extent	Not at all	Not at all	To a very large extent	yes	To some extent	To a very large extent	To a very large extent	Not at all	To a very large extent	To a very large extent	To a very large extent	To a very large extent
68	To a large extent	25-45y	female	>6y	part time		married/cohabitant	7	RR	Not a problem	none	none		interferons or copaxone		Not at all	To a large extent	yes	Yearly	To some extent	To some extent	Not at all	Not at all	To a very large extent	yes	To a very large extent	To some extent	To a very large extent	Not at all	To a very large extent	To a large extent	To a very large extent	To a large extent
69	To a large extent	45-65y	female	<3y	disabled pension or age pension	0.8	married/cohabitant	12	RR	>100m	none	none		interferons or copaxone	motor symptoms	To a small extent	To a large extent	yes	Every second year	To some extent	To a large extent	To some extent	To some extent	To some extent	yes	To a large extent	To a large extent	To a large extent	Not at all	To a very large extent	To a very large extent	To a very large extent	To a very large extent
70	To a very large extent	45-65y	female	3-6y	disabled pension or age pension		married/cohabitant	8	don't know	Not a problem	none	none		other	fatigue, motor symptoms	To some extent	To a very large extent	yes	Every second year	To a large extent	To a large extent	To a small extent	Not at all	To a large extent	no			To a very large extent	Not at all	To a large extent	To a very large extent	To a very large extent	To a very large extent
71	To some extent	>65y	female	3-6y	disabled pension or age pension		married/cohabitant	21	SP	<100m	walker/walking aid	none	fampyra	Novantrone	motor symptoms	To a small extent	To a large extent	yes	Every second year	To some extent	To a large extent	To a large extent	To a small extent	To some extent	no		To some extent	To a large extent	To some extent	To some extent	To some extent	To some extent	To some extent
72	To some extent	45-65y	male	>6y	disabled pension or age pension		married/cohabitant	10	don't know	>100m	walker/walking aid	none		interferons or copaxone	pain, motor symptoms	To a small extent	To some extent	yes	Yearly	To a small extent	To a large extent	To a very large extent	To a small extent	To some extent	yes	To a large extent	To some extent	To a large extent	To a small extent	To a large extent	To a small extent	To some extent	Not at all
73	To some extent	45-65y	male	<3y	full time		married/cohabitant	20	don't know	Not a problem	none	none		none	sensibility	To a small extent	To a very large extent	no	More rare	To a small extent		Not at all	Not at all		yes	To a small extent		To a very large extent	Not at all	To a very large extent	To a very large extent	To a very large extent	To a small extent
74	To a small extent	>65y	female	<3y	disabled pension or age pension		married/cohabitant	15	don't know	<100m	Wheel chair	none		none		To a large extent	To a very large extent	yes	Yearly	To a small extent	To some extent	To a small extent	Not at all	To a large extent	no		Not at all
75	To a very large extent	45-65y	male	<3y	disabled pension or age pension		married/cohabitant	7	RR	>100m	none	tysabri		interferons or copaxone	pain, motor symptoms	To a small extent	To some extent	yes	Yearly	To a large extent	To some extent	To a large extent	To a small extent	To some extent	no	To a small extent	To a large extent	To a large extent	To a small extent	To a large extent	To some extent	To a large extent	To a large extent
76	To some extent	>65y	female	3-6y	disabled pension or age pension		married/cohabitant	35	don't know	>100m	walker/walking aid	none		none	motor symptoms	To a small extent	To some extent	no	More rare	Not at all	To a small extent		Not at all	To a small extent	yes	To a large extent	To some extent	To some extent	Not at all	To some extent	Not at all	To a small extent	To a small extent
77	To some extent	45-65y	male	3-6y	disabled pension or age pension		married/cohabitant	4	don't know	>100m	none	none		Tysabri	fatigue, motor symptoms, vision	To a small extent	To a large extent	yes	Every second year	Not at all	Not at all	To a small extent	To some extent	To some extent	yes	To a large extent	To a large extent	To a large extent	Not at all	To a large extent	To a small extent	To a small extent	To a small extent
78	To a small extent	45-65y	female	<3y	disabled pension or age pension		single or widowed	4	don't know	<100m	Wheel chair	none		none	pain	To a small extent	To some extent	no	More rare						yes	To a small extent		To a large extent	To a small extent	To a small extent	Not at all	Not at all	Not at all
79	To a large extent	45-65y	female	3-6y	disabled pension or age pension		married/cohabitant	5	don't know	Not a problem	walker/walking aid	none		none	fatigue. pain	To a large extent	To a very large extent	yes	Every second year	Not at all	To a large extent	To a large extent	To a small extent	To some extent	yes	To a large extent		To a large extent	To a large extent	To a large extent	To a small extent	To a large extent	Not at all
80	To a very large extent	45-65y	female	<3y	disabled pension or age pension	0.84	married/cohabitant	10	don't know	>100m	none	none		interferons or copaxone	fatigue	To a small extent	To a small extent	yes	Yearly	To a large extent	To a large extent	To a very large extent	To a small extent	To a large extent	yes	To a large extent	To a very large extent	To a very large extent	Not at all	To a very large extent	To a large extent	To a very large extent	To a large extent
81	To a large extent	45-65y	male	3-6y	disabled pension or age pension	0.2	married/cohabitant	12	don't know	Not a problem	none	none		none	fatigue, urinary tract symptoms	To some extent	To a large extent	yes	Every second year	To a large extent	To a large extent	To some extent	To some extent	To a large extent	yes	To a large extent		To a large extent	Not at all	To a large extent	To a large extent	To a large extent	To a large extent
82	To a very large extent	25-45y	male	3-6y	full time		married/cohabitant	12	RR	>100m	none	none		interferons or copaxone	motor symptoms	Not at all	To a large extent	yes	Yearly	To a large extent	To a large extent	To a small extent	To a small extent	To a very large extent	yes	To some extent	To a very large extent	To a very large extent	Not at all	To a very large extent	To a very large extent	To a very large extent	To a very large extent
83	To some extent	>65y	female	3-6y	disabled pension or age pension		married/cohabitant	24	PP	<100m	walker/walking aid	none	fampyra	Novantrone	pain	To some extent	To a very large extent	yes	Yearly	To some extent	To some extent	To a small extent	Not at all	To some extent	no		To a small extent	To a large extent	To a small extent	To a large extent	To some extent	To a small extent	To a small extent
84	To a very large extent	>65y	female	<3y	disabled pension or age pension		married/cohabitant	26	PP	<100m	Wheel chair	none		none	pain	To a small extent	Not at all	yes	Yearly	To some extent	To a large extent	To some extent	To some extent	To a large extent	no			To a very large extent	Not at all	To a very large extent	To a very large extent	To a very large extent	To a large extent
85	To a large extent	45-65y	female	3-6y	disabled pension or age pension		married/cohabitant		don't know	Not a problem	none	none		none	fatigue, motor symptoms	Not at all	To a large extent	yes	Every second year	To a very large extent	To a very large extent	Not at all	Not at all	To a very large extent	no			To a very large extent	Not at all	To a very large extent	To a very large extent	To a very large extent	To a very large extent
86	To a large extent	45-65y	male	3-6y	disabled pension or age pension	0.5	married/cohabitant	7	RR	>100m	none	none	fampyra	other	motor symptoms	To a large extent	To a large extent	no	Every second year	To a very large extent	To a very large extent	To a small extent	To some extent	To a large extent	yes	To a large extent		To a large extent	Not at all	To a large extent	To a large extent	To a large extent	To a large extent
87	To a large extent	>65y	male	<3y	disabled pension or age pension		married/cohabitant	40	don't know	<100m	walker/walking aid	none		Tysabri	motor symptoms	To some extent	To a small extent	no	More rare	Not at all					no		To a large extent	To a large extent	Not at all	To a large extent	To some extent	To some extent	To some extent
88	To a small extent	>65y	female	<3y	part time		married/cohabitant	20	RR	Not a problem	none	none		none	urinary tract symptoms	To some extent	To a small extent	no	More rare	Not at all	To a small extent	Not at all	Not at all	To some extent	no	To a small extent		To a large extent	To a small extent	To a large extent	To a small extent	To some extent	To a small extent
89	To a large extent	45-65y	female	<3y	disabled pension or age pension		married/cohabitant	15	don't know	Not a problem	none	none		none	fatgieu, cognition	To a small extent	To a large extent	yes	More rare	To some extent	To a large extent	To a small extent	Not at all	To some extent	no	To a small extent		To a very large extent	Not at all	To a very large extent	To a very large extent	To a very large extent
90	To some extent	25-45y	female	>6y	disabled pension or age pension		single or widowed	4	RR	<100m	Wheel chair	tysabri		interferons or copaxone	cognition, motor symptoms	Not at all	To a very large extent	no	More rare	Not at all		Not at all	To a very large extent	Not at all	yes	To a very large extent	Not at all	To a large extent		To a large extent	Not at all	Not at all	To a small extent
91	To a large extent	>65y	female	<3y	disabled pension or age pension	pensjoni	married/cohabitant	8	PP	>100m	walker/walking aid	none		none	vertigo	To some extent	To some extent	yes	Yearly	To some extent	To some extent	To a large extent	To some extent	To a small extent	yes	To a small extent		To a large extent		To a large extent	To a large extent	To some extent	To some extent
92	To a large extent	45-65y	female	<3y	disabled pension or age pension		married/cohabitant	16	don't know	Not a problem	none	none		none	fatigue, cognition	To a small extent	To a large extent	yes	More rare	To a large extent	To a large extent	To some extent	To some extent	To some extent	no			To a very large extent	Not at all	To a very large extent	To a large extent	To a very large extent	To a very large extent
93	To a large extent	45-65y	female	<3y	disabled pension or age pension	0.8	married/cohabitant	13	RR	Not a problem	none	interferons or copaxone		interferons or copaxone	motor symptoms, pain	To a small extent	To a large extent	yes	Yearly	To a very large extent	To a very large extent	To a large extent	To a small extent	To a large extent	yes		To a large extent	To a very large extent	Not at all	To a very large extent	To a very large extent	To a very large extent	To a very large extent
94	To a small extent	45-65y	female	>6y	part time		single or widowed	10	don't know	>100m	none	none		none	fatigue, pain	To a large extent	To a very large extent	no	More rare	Not at all	Not at all	To a very large extent	To a very large extent	Not at all	no	Not at all		To some extent		To a large extent	To a small extent	Not at all	To a small extent
95	To a very large extent	25-45y	female	3-6y	disabled pension or age pension	0.6	single or widowed	3	RR	Not a problem	none	interferons or copaxone		interferons or copaxone	pain, sensibility, spasticity	To a small extent	To a very large extent	yes	Flere ganger årlig	To a small extent	To a large extent	To some extent	To some extent	To some extent	yes	To a large extent	To a small extent	To a very large extent	Not at all	To a large extent	To some extent	To a large extent	To some extent
96	To a large extent	25-45y	female	3-6y	full time		married/cohabitant	3	RR	Not a problem	none	interferons or copaxone		none	fatigue. pain	To a small extent	To some extent	yes	Every second year	To a large extent	To some extent	To a very large extent	To a small extent	To a large extent	yes		To some extent	To a large extent	Not at all	To a large extent	To a large extent	To a large extent	To a large extent
97	To some extent	>65y	female	<3y	disabled pension or age pension		married/cohabitant	35	RR	<100m	Wheel chair	none		other	fatigue. pain	To a large extent	To some extent	yes	Yearly	To a small extent	To some extent	To a large extent	Not at all	To some extent	no			To some extent	To a small extent	To a large extent	To some extent	To some extent	To some extent
98	To a very large extent	25-45y	female	3-6y	disabled pension or age pension	sykemeld	married/cohabitant	3	RR	Not a problem	none	gilenya		interferons or copaxone	fatigue. pain	To a small extent		yes	Flere ganger årlig	To a large extent	To a large extent	To some extent	Not at all	To a large extent	yes	To a very large extent	To a very large extent	To a very large extent	Not at all	To a very large extent	To a large extent	To a large extent	To a large extent
99	To a small extent	45-65y	female	3-6y	disabled pension or age pension	sykemeld	single or widowed	3	RR	Not a problem	walker/walking aid	interferons or copaxone		non responder	pain	To some extent	To some extent	yes	Yearly	To some extent	To some extent	To a very large extent	To a very large extent	To a small extent	yes	To a large extent	To a small extent	To some extent	To some extent	To a small extent	To some extent	To a small extent	To a small extent
100	To a large extent	25-45y	male	3-6y	full time		married/cohabitant	5	RR	Not a problem	none	none		interferons or copaxone		Not at all	To a large extent	no	Yearly	To a very large extent	To a large extent	To a large extent	To some extent	To a large extent	yes	To a large extent	To a large extent	To some extent	To a small extent	To a large extent	To a large extent	To a large extent	To a very large extent
101	To a small extent	25-45y	male	<3y	disabled pension or age pension		single or widowed	9	SP	<100m	walker/walking aid	none		Tysabri	fatigue.motor symptoms.pain.spasticity	To some extent	To a large extent	no	Every second year	Not at all	To a large extent	To a very large extent	To a very large extent	Not at all	yes	To a small extent	To a large extent	To some extent	Not at all	To some extent	To a small extent	To some extent	To some extent
102	To a large extent	>65y	male	3-6y	disabled pension or age pension	pensjon	married/cohabitant	32	don't know	<100m	Wheel chair	none		other	motor symptoms, urinary tract symptoms	To a small extent	To some extent	yes	More rare				To some extent	To a large extent	yes	To a very large extent	To a very large extent	To a very large extent	Not at all	To a very large extent	To a very large extent	To a very large extent	To a very large extent
103	To a large extent	45-65y	female	>6y	full time		married/cohabitant	3	RR	Not a problem	none	interferons or copaxone		none	motor symptoms	Not at all	To some extent	yes	Yearly	To a large extent	To a large extent	To a large extent	Not at all	To a large extent	yes	To a large extent	To some extent	To a large extent	Not at all	To a large extent	To a large extent	To a large extent	To a large extent
104		45-65y	female	<3y	disabled pension or age pension		married/cohabitant	14	don't know	>100m	none	none		none	fatigue	To a large extent	To a large extent	no	More rare	To some extent	To some extent	Not at all	Not at all	To a small extent	no			To a large extent	Not at all	To a large extent	Not at all	To a large extent	To a large extent
105	To a large extent	25-45y	female	>6y	full time		married/cohabitant	3	RR	Not a problem	none	interferons or copaxone	cortisone for relapse	none		Not at all	To some extent	yes	Every second year	To some extent	To a large extent	To a large extent	To a small extent	To some extent	yes	To a very large extent	To a large extent	To some extent		To a very large extent	To a small extent	To a large extent	To some extent
106	To some extent	25-45y	female	>6y	disabled pension or age pension	arb.løs	married/cohabitant	2	don't know	Not a problem	none	none		interferons or copaxone		Not at all	To some extent	yes	Yearly	To a large extent	To a large extent	To a small extent	To a large extent	To some extent	yes	To a large extent	To some extent	To a large extent	Not at all	To a very large extent	To some extent	To some extent	To some extent
107	To a small extent	45-65y	female	>6y	full time		single or widowed	5	RR	Not a problem	none	none	tegretol	none	pain	To some extent	To a large extent	yes	More rare	To a small extent	To a large extent	To a large extent	Not at all	To a small extent	no			To a large extent	Not at all	To a large extent	To a large extent	To a small extent	To a large extent
108	To some extent	45-65y	female	<3y	disabled pension or age pension		married/cohabitant	5	SP	<100m	Wheel chair	none		Novantrone	motor symptoms	To some extent	To a very large extent	yes	Yearly	Not at all	To a large extent	To some extent	Not at all	To a large extent	yes	To some extent	To some extent	To a large extent	To some extent	To a large extent	To some extent	To a large extent	To a large extent
109	To a large extent	45-65y	female	<3y	disabled pension or age pension		married/cohabitant	16	RR	<100m	walker/walking aid	none		interferons or copaxone	motor symptoms	To some extent	To a large extent	yes	Yearly	To some extent	To a large extent	To a small extent	To a very large extent	To a large extent	yes	To a large extent	To a large extent	To a large extent	Not at all	To a very large extent	To a large extent	To a very large extent	To a very large extent
110	To a small extent	25-45y	female	3-6y	part time		married/cohabitant	15	don't know	>100m	walker/walking aid	none		interferons or copaxone	fatigue. pain	To a small extent	To a large extent	no	More rare	Not at all								To a small extent		To a small extent		To a small extent	To a small extent
111	To a very large extent	45-65y	male	<3y	disabled pension or age pension		married/cohabitant	12	SP	<100m	walker/walking aid	none	Fampyra	interferons or copaxone	motor symptoms	To a small extent	To a very large extent	yes	Yearly	To a large extent	To a very large extent	To a very large extent	Not at all	To some extent	no		To a large extent	To a very large extent	Not at all	To a large extent	To some extent	To a large extent	To a large extent
112	To a small extent	>65y	male	<3y	disabled pension or age pension		married/cohabitant	8	PP	Not a problem	none	none		other	fatigue.pain	To a small extent	To a small extent	no	More rare	Not at all	Not at all		To some extent	Not at all	no	Not at all	Not at all				Not at all
113	To a large extent	45-65y	female	<3y	part time		married/cohabitant	5	don't know	Not a problem	none	none		none	pain	Not at all	To a large extent	yes	Every second year	To some extent	To some extent	Not at all	Not at all	To a large extent	no			To a very large extent	Not at all	To a large extent	To some extent	To some extent	To a small extent
114	To a very large extent	45-65y	female	<3y	full time		married/cohabitant	7	RR	Not a problem	none	interferons or copaxone		interferons or copaxone		To a small extent	To a large extent	yes	Every second year	To a very large extent	To a very large extent	To some extent	To a small extent	To a large extent	yes	To a very large extent	To a very large extent	To a very large extent	Not at all	To a large extent	To a very large extent	To a very large extent	To a very large extent
115	To a large extent	45-65y	male	<3y	disabled pension or age pension		single or widowed	25	SP	>100m	none	none		interferons or copaxone	cognition, motor symptoms, urinary tract symptoms	To a large extent	To a large extent	yes	Yearly	To a large extent	To a large extent	To some extent	To a very large extent	To a large extent	no		To some extent	To a large extent	To a small extent	To a large extent	To some extent	To a large extent	To some extent
116	To some extent	45-65y	male	<3y	disabled pension or age pension		married/cohabitant	14	don't know	<100m	Wheel chair	none	fampyra	Novantrone	motor symptoms	To a small extent	To a large extent	yes	Yearly	To a large extent	To a large extent	To some extent	To a small extent	To a large extent	yes			To a very large extent	Not at all	To a large extent	To some extent	To a very large extent	To a large extent
117	To a large extent	25-45y	male	<3y	full time		married/cohabitant	13	RR	Not a problem	none	interferons or copaxone		interferons or copaxone		To a small extent	To a large extent	yes	Every second year	To some extent	To a large extent	To a small extent	To a small extent	To a large extent	yes	To a small extent		To a large extent	To a small extent	To some extent	To a small extent	To some extent	To some extent
118	To some extent	45-65y	female		disabled pension or age pension		married/cohabitant	20	don't know	>100m	none	none		other	cognition, motor symptoms	Not at all	To a large extent	yes	Yearly	To some extent	To a small extent	To a small extent	To some extent	To a small extent	yes	Not at all	To a large extent	To a large extent	Not at all	To a large extent	To a large extent	To a large extent
119	To a large extent	45-65y	female	3-6y	part time		married/cohabitant	7	RR	>100m	none	tysabri		interferons or copaxone	fatigue. cognition. pain	To a large extent	To a large extent	no	Yearly	Not at all	To some extent	Not at all	To a very large extent	To a large extent	yes	To a large extent	To a large extent		Not at all	To a large extent	To some extent	To a large extent	To some extent
120	To some extent	45-65y	female	<3y	disabled pension or age pension		married/cohabitant	23	RR	Not a problem	none	none		interferons or copaxone	pain	To a small extent	To some extent	no	Every second year	To some extent	To some extent	To a small extent	To a small extent	To some extent	no	To a small extent	To some extent	To some extent	Not at all	To some extent	To some extent	To a small extent	To some extent
121	To a very large extent	45-65y	female	3-6y	disabled pension or age pension		married/cohabitant	30	RR	>100m	none	gilenya		Tysabri	pain	To some extent	To a very large extent	yes	Yearly	To some extent	To a very large extent	Not at all	To some extent	To a very large extent	no		To a very large extent	To a very large extent	Not at all	To a very large extent	To a very large extent	To a very large extent	To a very large extent
122	To some extent	25-45y	male	<3y	full time		single or widowed	8	RR	Not a problem	none	interferons or copaxone		none		To a small extent	To a large extent	yes	Yearly	To some extent	To some extent	To a large extent	To a very large extent	To a small extent	yes	To some extent	To a small extent	To a large extent	To a small extent	To a large extent	To some extent	To a large extent	To some extent
123	To some extent	45-65y	female	>6y	disabled pension or age pension		married/cohabitant	15	RR	Not a problem	none	interferons or copaxone		interferons or copaxone	fatigue	To a small extent	To a very large extent	yes	Every second year	To a small extent	To a very large extent	To a large extent	Not at all	To some extent	yes	To a large extent	To some extent	To a very large extent	Not at all	To a very large extent	To some extent	To a very large extent	To a very large extent
124	To a very large extent	45-65y	male	>6y	full time		single or widowed	22	don't know	Not a problem	none	none		other		Not at all	To a large extent	no	More rare	To a very large extent			Not at all	To a very large extent	no			To a very large extent	Not at all	To a very large extent	To a very large extent	To a very large extent	To a very large extent
125	To a large extent	45-65y	male	<3y	part time		married/cohabitant	17	don't know	Not a problem	none	none		none	fatigue. cognition	To a small extent	To a small extent	no	Every second year	To a large extent	To a large extent	Not at all	To some extent	To some extent	no			To a large extent	Not at all	To a large extent	To a large extent	To a large extent	To a large extent
126	To some extent	45-65y	female	>6y	part time	0.55	married/cohabitant	5	RR	Not a problem	none	interferons or copaxone		interferons or copaxone	fatigue. cognition, motor symptoms	To a small extent	To some extent	yes	Yearly	To some extent	To some extent	To a large extent	To some extent	Not at all	yes	To a very large extent	Not at all	To some extent	To a small extent	To a very large extent	To a small extent	To some extent	To a very large extent
127	To some extent	45-65y	female	3-6y	full time		married/cohabitant	3	RR	Not a problem	none	interferons or copaxone		interferons or copaxone	sensibility	To some extent	To a very large extent	yes	Yearly	To a small extent	To a large extent	To a very large extent	To a large extent	To a small extent	yes	To some extent	To a small extent	To a large extent	To a small extent	To a large extent	To a large extent	To a large extent	To some extent
128	To a very large extent	25-45y	female	3-6y	full time		married/cohabitant	3	RR	Not a problem	none	tysabri		interferons or copaxone	motor symptoms	To some extent	To a large extent	yes	Every second year	To a small extent	To some extent	To a very large extent	To a large extent	To some extent	yes	To a very large extent	To a very large extent	To a large extent	Not at all	To some extent	To a large extent	To a large extent	To a large extent
129	To a large extent	>65y	male	<3y	disabled pension or age pension	pensjon	married/cohabitant	14	RR	Not a problem	none	none		other	sensibility	To a large extent	To a large extent	yes	Yearly	To some extent	To some extent	To some extent	To a very large extent	To a large extent	no			To a large extent	Not at all	To a large extent	To a large extent	To a large extent	To a large extent
130	To some extent	25-45y	female	>6y	full time		married/cohabitant	3	RR	Not a problem	none	none		interferons or copaxone	Fatigue. sensibility	To a small extent	To a very large extent	yes	Yearly	To some extent	To some extent	To a very large extent	To some extent	Not at all	yes	To some extent	Not at all	To a large extent	To some extent	To a large extent	To a small extent	To a small extent	To a very large extent
131	To a large extent	25-45y	female	3-6y	part time		married/cohabitant	6	RR	Not a problem	none	tysabri		interferons or copaxone	motor symptoms	To some extent	To a large extent	yes	Yearly	To some extent	To a large extent	To a very large extent	To a large extent	To some extent	yes	To some extent	To a very large extent	To a large extent	Not at all	To a very large extent	To a large extent	To a very large extent	To a very large extent
132	To some extent	45-65y	female	3-6y	disabled pension or age pension		married/cohabitant	28	PP	<100m	Wheel chair	none		none	motor symptoms	Not at all	To some extent	no	More rare	To a small extent	Not at all	Not at all	To a large extent	To a large extent	no			To some extent	Not at all	To a large extent	To a small extent	To some extent	To a large extent
133	To a large extent	45-65y	male	3-6y	part time	50	married/cohabitant	10	RR	Not a problem	none	interferons or copaxone		none	Fatigue. pain. Vertigo	To a small extent	To a large extent	yes	Yearly	To a large extent	To a large extent	To some extent	Not at all	To a large extent	yes	To a large extent	To a large extent	To a large extent	Not at all	To a large extent	To a large extent	To a large extent	To a large extent
134	To some extent	45-65y	female	<3y	disabled pension or age pension		single or widowed	20	don't know	<100m	walker/walking aid	none	non medical treatment	other	fatigue	To a small extent	Not at all	no	Every second year	To a very large extent	To a large extent	To a very large extent	To a very large extent		no			To some extent	To a very large extent	To a very large extent	To a large extent	To some extent	To a very large extent
135	To a large extent	45-65y	female	<3y	disabled pension or age pension		single or widowed	10	RR		walker/walking aid	none		interferons or copaxone	fatigue. motor symptoms	Not at all	To a large extent	yes	More rare	To a large extent	To a large extent	Not at all	To a small extent	To a large extent	yes	To a large extent	To a large extent	To a large extent	Not at all	To a large extent	To some extent	To some extent	To some extent
136	To a large extent	45-65y	male	<3y	disabled pension or age pension		single or widowed	10	RR	Not a problem	none	interferons or copaxone		interferons or copaxone	motor symptoms	To some extent	To some extent	yes	Yearly	To a large extent	To a large extent	To some extent	To some extent		yes	To a large extent	To some extent	To a large extent	Not at all	To some extent	To some extent	To some extent	To a small extent
137	To a very large extent	>65y	male	>6y	disabled pension or age pension		married/cohabitant	22	SP	<100m	Wheel chair	none		interferons or copaxone	urinary tract symptoms	To a small extent	To a large extent	yes	Yearly	To some extent	To a large extent	To a small extent	To some extent	To a large extent	yes	To some extent	To a large extent	To a very large extent	Not at all	To a large extent	To a very large extent	To a very large extent	To a very large extent
138	To a large extent	45-65y	male	<3y	part time		married/cohabitant	17	RR	Not a problem	none	interferons or copaxone		interferons or copaxone	motor symptoms, pain.	To some extent	To some extent	yes	More rare	Not at all	To a large extent	To some extent	Not at all	To a large extent	yes	To some extent	To a small extent	To a very large extent	Not at all	To a large extent	To a large extent	To a large extent	To a large extent
139	To a large extent	45-65y	female	3-6y	disabled pension or age pension		married/cohabitant	9	SP	<100m	Wheel chair	none		other	Fatigue.Motor symptoms	To a small extent	To a large extent	yes	Yearly	To a very large extent	To a very large extent	To some extent	To a small extent	To a large extent	no			To a large extent	Not at all	To a large extent	To some extent	To a large extent	To a large extent
140	To a small extent	25-45y	male	3-6y	full time		married/cohabitant	12	RR	<100m	none	tysabri		other		Not at all	To some extent	yes	Flere ganger årlig	Not at all	Not at all	To a large extent	To a small extent	To a small extent	yes	To some extent	To some extent	To some extent	To some extent	To some extent	To some extent	To some extent	To a large extent
141	To a small extent	>65y	female	3-6y	disabled pension or age pension		married/cohabitant	23	SP	<100m	Wheel chair	none	CCSVI, stemcell treatment abroad	interferons or copaxone	motor symptoms, urinary tract symptoms	To some extent	To some extent	yes	More rare	To some extent	To a small extent	To a small extent	To some extent	Not at all	no		To some extent	To a small extent	Not at all	To a large extent	To some extent	To some extent	To a very large extent
142	To a large extent	45-65y	male	<3y	disabled pension or age pension		married/cohabitant	12	don't know	Not a problem	none	none		none	fatigue	To a small extent	To some extent	no	More rare	To some extent	To a large extent	To some extent	Not at all	To some extent	no	Not at all	Not at all	To a large extent	Not at all	To a large extent	To a small extent	To some extent	To some extent
143	To a large extent	45-65y	female		part time		married/cohabitant	12	don't know	<100m		none		interferons or copaxone	motor symptoms, urinary tract symptoms	To some extent	To a large extent	yes	Yearly	To a large extent	To a small extent	To a very large extent	Not at all	To a large extent	yes	To a large extent		To a very large extent	Not at all	To a large extent	To a large extent	To a large extent	To a large extent
144	To some extent	45-65y	female	<3y	disabled pension or age pension		married/cohabitant	6	RR	>100m		interferons or copaxone		non responder	pain	To a large extent	To a large extent	no	Yearly			To a large extent	To some extent	To a large extent	yes	To a large extent		To a large extent	Not at all	To a large extent	To some extent	To a large extent
145	To a very large extent	25-45y	female	<3y	disabled pension or age pension		married/cohabitant	16	don't know	Not a problem		none		interferons or copaxone	fatigue	To some extent	To a large extent	yes	Yearly	To a very large extent	To a very large extent	To some extent	Not at all	To a very large extent	yes	To a large extent	To a large extent	To a very large extent	Not at all	To a very large extent	To a very large extent	To a very large extent	To a very large extent
146		45-65y	female	<3y	part time	0.5	married/cohabitant	11	RR	>100m		tysabri		interferons or copaxone	fatigue. motor symptoms	To a small extent	To a large extent	yes	Yearly	To a large extent	To a large extent	Not at all		To some extent	yes	To a small extent	To a very large extent	To a very large extent	Not at all	To a large extent	To a very large extent	To a large extent	To a large extent
147	To a large extent	45-65y	female	3-6y	disabled pension or age pension	Dugnadsa	married/cohabitant	19	RR	<100m	Wheel chair	interferons or copaxone		non responder	spasticity	To a small extent	To a very large extent	yes	Every second year	To a small extent	To some extent	To some extent	To some extent	To a small extent	yes	To some extent	To some extent	To a large extent	Not at all	To a large extent	To some extent	To a large extent	To a large extent
148	To a very large extent	45-65y	female	3-6y	part time		married/cohabitant	12	RR	<100m	walker/walking aid	tysabri		interferons or copaxone	motor symptoms	To a small extent	To a large extent	yes	Yearly	To a large extent	To a very large extent	To some extent	Not at all	To a very large extent	no		To a very large extent	To a very large extent	Not at all	To a very large extent	To a very large extent	To a very large extent	To a very large extent
149	To a very large extent	45-65y	male	<3y	part time		married/cohabitant	8	RR	>100m	none	gilenya		interferons or copaxone		To a small extent	To a large extent	yes	Yearly	To a large extent	To a large extent	To some extent	To a small extent	To a very large extent	yes		To a large extent	To a very large extent	To a small extent	To a large extent	To a large extent	To a large extent	To a large extent
150	To a large extent	45-65y	female	<3y	full time		married/cohabitant	10	don't know	Not a problem	none	none		none	fatigue	To a small extent	To a large extent	no	Every second year	To a large extent	To a large extent	To some extent	To some extent	To some extent	no		Not at all	To some extent		Not at all	To some extent	To a large extent	To a very large extent
151	To some extent	25-45y	female	3-6y	disabled pension or age pension		married/cohabitant	10	RR	>100m	none	tysabri		interferons or copaxone	pain	To some extent	To a large extent	no	Yearly	To a small extent	To a large extent	Not at all			yes		To a very large extent	To a large extent	To a small extent	To a large extent	To some extent	To a small extent	To some extent
152	To a large extent	45-65y	male	<3y	part time	0.5	married/cohabitant	20	don't know	Not a problem	none	none		other	fatigue. vision	To some extent	To a large extent	yes	Every second year	To a large extent	To a very large extent	Not at all	Not at all	To a large extent	no			To a very large extent	Not at all	To a very large extent	To a small extent	To a very large extent	To a large extent
153	To a large extent	45-65y	female	<3y	disabled pension or age pension		married/cohabitant	8	don't know	>100m	none	none	Physical therapy	none	motor symptoms. pain.	To some extent	To a large extent	yes	Yearly	To some extent	To some extent	To some extent	To a small extent	To a very large extent	yes	To a very large extent	To a large extent	To a large extent	To some extent	To a large extent	To a large extent	To a large extent	To a large extent
154	To a small extent	>65y	female	<3y			married/cohabitant	42	don't know		Wheel chair	none	Physical therapy	none	epilepsy	To a small extent	To a large extent	yes	More rare	To a small extent	To some extent	To a very large extent	To a small extent	To some extent	no			To some extent		To a large extent	Not at all	To some extent	To a small extent
155	To a large extent	45-65y	female	<3y	disabled pension or age pension		married/cohabitant	18	don't know	<100m	Wheel chair	none		Novantrone	motor symptoms	Not at all	To a large extent	yes	Yearly		To a very large extent	To a small extent	To some extent	To a large extent	no		To a very large extent	To a very large extent	Not at all	To a very large extent	To a large extent	To a large extent	To a very large extent
156	To a large extent	45-65y	male	>6y	disabled pension or age pension		married/cohabitant	22	PP	<100m	Wheel chair	none		Novantrone	spasticity	To a small extent	To some extent	yes	Every second year	To some extent	To a large extent	To some extent	To a small extent	To some extent	no			To a large extent	To a small extent	To a large extent	To a large extent	To a large extent	To a large extent
157		45-65y	female	<3y	part time	0.5	single or widowed	5	RR	Not a problem	none	interferons or copaxone		interferons or copaxone	fatigue. pain, spasticity	To a small extent	To a large extent	yes	Every second year	Not at all	To a very large extent	To a very large extent	To a small extent	To a large extent	yes	To a large extent	To a large extent	To a very large extent	Not at all	To a very large extent	To a very large extent	To a very large extent	To a very large extent
158	To a large extent	45-65y	female	3-6y	disabled pension or age pension		married/cohabitant	26	RR	<100m		interferons or copaxone		none	motor symptoms	Not at all	Not at all	yes	Yearly	To a very large extent	To a very large extent	To a small extent	Not at all	To a large extent	yes	To a large extent	To a large extent	To a very large extent	Not at all	To a very large extent	To a large extent	To a large extent	To a large extent
159		45-65y	female	>6y	disabled pension or age pension		married/cohabitant	11	RR	<100m	none	none		none	fatigue. cognition, pain	To a very large extent	To a very large extent	no		Not at all					yes	To a very large extent		To a very large extent	Not at all	To a very large extent	Not at all
